# Supplementary material for: Target Affinity and Structural Analysis for a Selection of Norovirus Aptamers
Source: Int J Mol Sci. 2021 Aug 18;22(16):8868. doi: 10.3390/ijms22168868 (PMC8396345; doi:10.3390/ijms22168868)
Supplement: Supplementary file 1 [file ijms-22-08868-s001.zip]

Archive with 1 entries (1 files):
- ijms-1316911-supplementary.pdf
